# Supplementary material for: Sea-ice melt determines seasonal phytoplankton dynamics and delimits the habitat of temperate Atlantic taxa as the Arctic Ocean atlantifies
Source: ISME Commun. 2024 Feb 27;4(1):ycae027. doi: 10.1093/ismeco/ycae027 (PMC10955684; doi:10.1093/ismeco/ycae027)
Supplement: TableS1_ycae027 [file tables1_ycae027.xlsx]

## Sheet: TableS1
Species	asv	Cluster	AUC17	AUC18	Quotient 17/18	Quotient 18/17
Odontella_aurita	euk_asv96	H-05	3.2281	4.5659	0.707	1.4144
Fragilariopsis_cylindrus	euk_asv207	F-10	4.6039	4.3962	1.0472	0.9549
Fragilariopsis_sublineata	euk_asv35	F-08	23.7127	14.1505	1.6757	0.5967
Fragilariopsis_sublineata	euk_asv35	H-08	25.9609	13.7689	1.8855	0.5304
Pseudo-nitzschia_sp.	euk_asv9	F-10	31.291	30.224	1.0353	0.9659
Pseudo-nitzschia_sp.	euk_asv9	H-09	66.0964	42.8685	1.5418	0.6486
Melosira_arctica	euk_asv244	H-08	2.2228	0.247	8.9992	0.1111
Melosira_arctica	euk_asv632	H-02	5.2386	0	∞	0
