# Supplementary material for: Sea-ice melt determines seasonal phytoplankton dynamics and delimits the habitat of temperate Atlantic taxa as the Arctic Ocean atlantifies
Source: ISME Commun. 2024 Feb 27;4(1):ycae027. doi: 10.1093/ismeco/ycae027 (PMC10955684; doi:10.1093/ismeco/ycae027)
Supplement: TableS2_ycae027 [file tables2_ycae027.xlsx]

## Sheet: TableS2
cluster	max_peak_date_17	max_peak_17	max_peak_date_18	max_peak_18
H-01	2017-02-20	0.03	2018-11-26	0.059
H-02	2017-01-02	0.02	2018-12-17	0.019
H-03	2017-02-25	0.031	2018-12-31	0.027
H-04	2017-02-18	0.026	2018-04-01	0.011
H-05	2017-04-20	0.033	2018-04-25	0.044
H-06	2017-06-13	0.031	2018-06-12	0.045
H-07	2017-05-26	0.036	2018-07-29	0.048
H-08	2017-07-17	0.05	2018-07-07	0.033
H-09	2017-08-29	0.072	2018-09-07	0.041
H-10	2017-09-17	0.031	2018-10-18	0.039
F-01	2017-10-29	0.007	2018-10-27	0.052
F-02	2017-03-31	0.033	2018-12-16	0.03
F-03	2017-02-12	0.033	2018-01-26	0.023
F-04	2017-03-31	0.035	2018-04-08	0.018
F-05	2017-03-19	0.03	2018-07-29	0.029
F-06	2017-06-11	0.032	2018-05-07	0.035
F-07	2017-09-09	0.033	2018-04-12	0.024
F-08	2017-07-21	0.038	2018-07-13	0.033
F-09	2017-09-10	0.026	2018-11-24	0.055
F-10	2017-09-27	0.043	2018-10-03	0.042
