# Supplementary material for: Sea-ice melt determines seasonal phytoplankton dynamics and delimits the habitat of temperate Atlantic taxa as the Arctic Ocean atlantifies
Source: ISME Commun. 2024 Feb 27;4(1):ycae027. doi: 10.1093/ismeco/ycae027 (PMC10955684; doi:10.1093/ismeco/ycae027)
Supplement: TableS3_ycae027 [file tables3_ycae027.xlsx]

## Sheet: TableS3
	H-01 (NA)	H-02 (LL)	H-03 (LL)	H-04 (LL)	H-05 (HL)
10	Dino-I-1 uc_sp. (328.25) (28.61)	Labyrinthula_sp. (14.21) (7.38)	RAD-C uc_sp. (146.17) (11.25)	Dino-II-7 uc_sp. (15.44) (12.5)	Ephelota_mammillata (192.8) (24.37)
9	Dinophyceae uc (94.08) (8.2)	Chrysophyceae C uc_sp. (9.77) (5.08)	Dino-II-10-and-11 uc_sp. (111.53) (8.58)	RAD-C uc_sp. (9.71) (7.86)	Phaeocystis_pouchetii (127.1) (16.07)
8	Picozoa uc_sp. (59.76) (5.21)	Chaetoceros_sp. (7.68) (3.99)	Dino-I-4 uc_sp. (100.16) (7.71)	Dinophyceae uc (8.62) (6.97)	Fragilariopsis_cylindrus (45.02) (5.69)
7	MAST-1A uc_sp. (41.14) (3.59)	Allium_fistulosum (7.14) (3.71)	Dino-II-7 uc_sp. (73.08) (5.62)	Dino-II-20 uc_sp. (6.91) (5.59)	Gyrodinium_helveticum (41.04) (5.19)
6	Dino-I-4 uc_sp. (34.8) (3.03)	Pelagostrobilidium_sp. (7.11) (3.7)	RAD-B-Group-IV uc_sp. (49.36) (3.8)	Dino-I-5 uc_sp. (4.89) (3.96)	Grammonema_striatula (33.23) (4.2)
5	MAST-1B uc_sp. (32.1) (2.8)	Blastodinium_mangini (6.36) (3.3)	MAST-3F uc_sp. (46.3) (3.56)	Dino-II-6 uc_sp. (4.66) (3.77)	Chaetoceros_neogracilis (32.89) (4.16)
4	Chaetoceros_socialis (31.04) (2.7)	Pleurosigma_intermedium (5.5) (2.86)	Prorocentrum_sp. (45.74) (3.52)	Dino-I-4 uc_sp. (4.55) (3.68)	Dino-I-1 uc_sp. (26.65) (3.37)
3	Stephanoecidae D uc_sp. (29.77) (2.6)	Melosira_arctica (5.24) (2.72)	Dino-I-3 uc_sp. (37.98) (2.92)	Salpingacantha_sp. (3.57) (2.89)	Bacillaria_paxillifer (18.6) (2.35)
2	RAD-C uc_sp. (28.74) (2.5)	Challengeriidae uc_sp. (5.16) (2.68)	Polarella_glacialis (31.96) (2.46)	Dino-I-2 uc_sp. (3.55) (2.87)	Eukaryota uc (15.51) (1.96)
1	Dino-II-7 uc_sp. (28.57) (2.49)	Cryothecomonas-lineage uc_sp. (4.73) (2.46)	Dino-II-6 uc_sp. (31.68) (2.44)	Dino-II-3 uc_sp. (3.25) (2.63)	Pyramimonadales uc_sp. (14.35) (1.81)
	H-06 (HL)	H-07 (HL)	H-08 (HL)	H-09 (HL)	H-10 (HL)
10	Gyrodinium_fusiforme (78.28) (10.06)	Gyrodinium_helveticum (50.81) (6.21)	Thalassiosira uc (90.48) (7.24)	Pseudo-nitzschia_sp. (114.88) (27.78)	Dinophyceae uc (122.14) (9.97)
9	Dinophyceae uc (63.8) (8.2)	Leegaardiella_sp. (47.58) (5.81)	Peridiniales uc (87.34) (6.99)	Raphid-pennate uc (44.32) (10.72)	MAST-1C uc_sp. (65.21) (5.32)
8	Pseudo-nitzschia_sp. (61.75) (7.94)	Noelaerhabdaceae uc (40.49) (4.95)	Dinophyceae uc (65.32) (5.23)	Suctoria uc_sp. (41.64) (10.07)	Chrysochromulina_sp. (46.54) (3.8)
7	Gyrodinium_heterogrammum (60.11) (7.72)	Woloszynskia_halophila (39.36) (4.81)	Strombidiidae_H uc_sp. (47.53) (3.8)	Thalassiosira_sp. (23.49) (5.68)	Gymnodiniales uc (44.05) (3.59)
6	Leegaardiella_sp. (34.3) (4.41)	Strombidiidae_M uc_sp. (37.08) (4.53)	Picozoa uc_sp. (46.06) (3.69)	Pseudo-nitzschia uc (19.0) (4.6)	Picozoa uc_sp. (36.32) (2.96)
5	Chytriodinium_roseum (28.63) (3.68)	Pirsonia uc_sp. (35.92) (4.39)	Fragilariopsis_sublineata (39.73) (3.18)	Dino-II-10-and-11 uc_sp. (18.1) (4.38)	Peridiniales uc (34.96) (2.85)
4	Strombidium_M uc (23.57) (3.03)	Dino-I-1 uc_sp. (35.25) (4.31)	Aplanochytrium_sp. (34.83) (2.79)	Dadayiella_ganymedes (14.22) (3.44)	Fragilariopsis uc (33.77) (2.75)
3	Protaspa-lineage uc_sp. (17.92) (2.3)	Eukaryota uc (30.06) (3.67)	Chaetoceros_danicus (31.4) (2.51)	Gyrodinium_helveticum (12.42) (3.0)	MAST-1A uc_sp. (27.77) (2.27)
2	Prasinoderma_sp. (16.43) (2.11)	MOCH-2 uc_sp. (28.53) (3.49)	Gyrodinium_fusiforme (30.89) (2.47)	Dinophyceae uc (12.31) (2.98)	Dino-II-23 uc_sp. (25.87) (2.11)
1	Mediophyceae uc (15.93) (2.05)	Pelagococcus_sp. (28.15) (3.44)	Woloszynskia_sp. (30.46) (2.44)	MAST-3I uc_sp. (11.92) (2.88)	Pelagophyceae uc_sp. (25.46) (2.08)
	F-01 (LL)	F-02 (LL)	F-03 (LL)	F-04 (NA)	F-05 (NA)
10	Dino-I-1 uc_sp. (27.25) (28.78)	Dino-I-4 uc_sp. (151.52) (9.91)	Dinophyceae uc (23.09) (15.45)	Dino-II-7 uc_sp. (136.11) (16.85)	Ephelota_mammillata (97.48) (13.92)
9	Pelagophyceae uc_sp. (14.12) (14.91)	RAD-C uc_sp. (144.56) (9.46)	Gymnodiniaceae uc (9.75) (6.53)	Dino-II-10-and-11 uc_sp. (49.74) (6.16)	Dinophyceae uc (69.37) (9.91)
8	Chrysochromulina_sp. (5.97) (6.3)	Dino-I-1 uc_sp. (108.07) (7.07)	Cryothecomonas_aestivalis (9.62) (6.44)	RAD-B-Group-I uc_sp. (48.32) (5.98)	Peridiniales uc (44.84) (6.41)
7	Dinophyceae uc (5.16) (5.45)	Dinophyceae uc (104.94) (6.87)	Stephanoecidae D uc_sp. (9.38) (6.28)	Dinophyceae uc (42.55) (5.27)	Pirsonia uc_sp. (42.14) (6.02)
6	Chrysophyceae C uc_sp. (3.92) (4.14)	Dino-II-7 uc_sp. (63.2) (4.14)	Chaetoceros_sp. (8.17) (5.47)	RAD-B-Group-IV uc_sp. (40.5) (5.01)	MAST-1C uc_sp. (41.4) (5.91)
5	Tintinnopsis_07_sp. (3.49) (3.69)	Gyrodinium_helveticum (60.41) (3.95)	Dino-I-1 uc_sp. (7.71) (5.16)	Dino-I-5 uc_sp. (34.09) (4.22)	Stephanoecidae H uc_sp. (28.6) (4.08)
4	Dino-II-10-and-11 uc_sp. (3.03) (3.19)	Prorocentrum_sp. (56.14) (3.67)	Pterosperma_cristatum (7.58) (5.07)	Dino-I-2 uc_sp. (32.04) (3.97)	Heterocapsa_nei/rotundata (25.92) (3.7)
3	MAST-3I uc_sp. (2.94) (3.1)	Picozoa uc_sp. (45.32) (2.97)	Strombidiida uc (7.13) (4.77)	Dino-II-6 uc_sp. (27.08) (3.35)	Dinoflagellata uc (22.26) (3.18)
2	Dino-II-23 uc_sp. (2.72) (2.87)	Gymnodiniales uc (43.83) (2.87)	Gymnodinium_sp. (6.45) (4.32)	RAD-C uc_sp. (22.75) (2.82)	Chaetoceros_debilis_1 (21.76) (3.11)
1	Asterotremella uc (2.71) (2.87)	Dino-II-10-and-11 uc_sp. (38.23) (2.5)	Melosira_arctica (6.11) (4.09)	Dino-II-20 uc_sp. (22.4) (2.77)	MAST-1B uc_sp. (21.71) (3.1)
	F-06 (HL)	F-07 (NA)	F-08 (HL)	F-09 (NA)	F-10 (HL)
10	Phaeocystis_pouchetii (100.33) (11.28)	Dinophyceae uc (34.82) (9.43)	Thalassiosira uc (98.57) (7.48)	Dino-I-1 uc_sp. (58.84) (12.33)	Dino-I-1 uc_sp. (355.59) (19.36)
9	Gyrodinium_fusiforme (81.6) (9.17)	Thalassiosira_sp. (33.67) (9.12)	Gyrodinium_heterogrammum (57.51) (4.37)	Picozoa uc_sp. (53.99) (11.32)	Dino-II-10-and-11 uc_sp. (96.83) (5.27)
8	Grammonema_striatula (71.1) (7.99)	Raphid-pennate uc (33.19) (8.99)	Leegaardiella_sp. (53.82) (4.09)	Dinophyceae uc (50.97) (10.68)	Dinophyceae uc (88.33) (4.81)
7	Strombidium_M uc (40.76) (4.58)	Dino-II-10-and-11 uc_sp. (25.62) (6.94)	Strombidiidae_M uc_sp. (47.87) (3.63)	Noelaerhabdaceae uc (43.15) (9.04)	Aplanochytrium_sp. (71.99) (3.92)
6	Woloszynskia_halophila (32.18) (3.62)	Suctoria uc_sp. (20.84) (5.64)	Fragilariopsis uc (45.12) (3.43)	Gyrodinium uc (37.71) (7.9)	Peridiniales uc (69.32) (3.77)
5	Synedra_hyperborea (24.8) (2.79)	Protodinium_simplex (20.76) (5.62)	Chytriodinium_roseum (42.38) (3.22)	Pelagodinium_beii (25.62) (5.37)	Pseudo-nitzschia_sp. (61.56) (3.35)
4	Chaetoceros_neogracilis (24.28) (2.73)	Ephelota_mammillata (16.25) (4.4)	Fragilariopsis_sublineata (41.9) (3.18)	Gymnodinium_sp. (23.64) (4.95)	Gyrodinium_helveticum (50.55) (2.75)
3	TAGIRI1-lineage uc_sp. (20.92) (2.35)	Eukaryota uc (12.93) (3.5)	Woloszynskia_sp. (40.12) (3.05)	Stephanoecidae D uc_sp. (23.52) (4.93)	Strombidiidae_H uc_sp. (41.87) (2.28)
2	Raphid-pennate uc (19.08) (2.14)	Hypocoma_acinetarum (11.16) (3.02)	Pseudo-nitzschia_sp. (36.9) (2.8)	Azadinium uc (17.13) (3.59)	Gyrodinium_fusiforme (39.05) (2.13)
1	Odontella_aurita (17.48) (1.97)	MAST-9A uc_sp. (10.73) (2.91)	Dinophyceae uc (36.09) (2.74)	Prorocentrum_sp. (16.02) (3.36)	Chloroparvula_pacifica (37.55) (2.04)
