# Supplementary material for: Sea-ice melt determines seasonal phytoplankton dynamics and delimits the habitat of temperate Atlantic taxa as the Arctic Ocean atlantifies
Source: ISME Commun. 2024 Feb 27;4(1):ycae027. doi: 10.1093/ismeco/ycae027 (PMC10955684; doi:10.1093/ismeco/ycae027)
Supplement: TableS4_ycae027 [file tables4_ycae027.xlsx]

## Sheet: TableS4
	H-01 (NA)	H-02 (LL)	H-03 (LL)	H-04 (LL)	H-05 (HL)
10	Chaetoceros_socialis (31.04) (100.0)	Chaetoceros_sp. (7.68) (23.9)	Naviculales_sp. (26.29) (22.09)	Mediophyceae uc (1.97) (21.98)	Fragilariopsis_cylindrus (45.02) (19.72)
9	nan (0) (0.0)	Pleurosigma_intermedium (5.5) (17.1)	Bacillaria_paxillifer (18.41) (15.47)	Pinnularia uc (1.93) (21.46)	Grammonema_striatula (33.23) (14.56)
8	nan (0) (0.0)	Melosira_arctica (5.24) (16.29)	Tabularia_tabulata (17.35) (14.58)	Chaetoceros_gracilis (1.64) (18.29)	Chaetoceros_neogracilis (32.89) (14.41)
7	nan (0) (0.0)	Bacillariophyta uc uc (3.2) (9.96)	Synedra_hyperborea (12.13) (10.2)	Stauroneis_kriegeri (0.95) (10.6)	Bacillaria_paxillifer (18.6) (8.15)
6	nan (0) (0.0)	Fragilariopsis_sublineata (3.19) (9.93)	Pseudo-nitzschia_seriata (8.8) (7.39)	Pleurosigma_intermedium (0.95) (10.52)	Cylindrotheca_closterium (10.27) (4.5)
5	nan (0) (0.0)	Bacillaria_paxillifer (2.38) (7.39)	Attheya_septentrionalis (8.37) (7.04)	Pseudo-nitzschia uc (0.87) (9.65)	Chaetoceros_dichaeta (7.95) (3.48)
4	nan (0) (0.0)	Entomoneis_ornata (1.91) (5.95)	Navicula_sp. (8.35) (7.02)	Entomoneis_sp. (0.67) (7.49)	Odontella_aurita (7.81) (3.42)
3	nan (0) (0.0)	Araphid-pennate uc (1.55) (4.83)	Chaetoceros_sp. (6.67) (5.61)	nan (0) (0.0)	Raphid-pennate uc (7.78) (3.41)
2	nan (0) (0.0)	Grammonema_striatula (1.49) (4.64)	Amphora_sp. (5.82) (4.89)	nan (0) (0.0)	Navicula_radiosa (7.16) (3.13)
1	nan (0) (0.0)	nan (0) (0.0)	Araphid-pennate uc (5.03) (4.23)	nan (0) (0.0)	Araphid-pennate uc (6.16) (2.7)
	H-06 (HL)	H-07 (HL)	H-08 (HL)	H-09 (HL)	H-10 (HL)
10	Pseudo-nitzschia_sp. (61.75) (48.55)	Attheya_septentrionalis (15.6) (53.7)	Thalassiosira uc (90.48) (35.19)	Pseudo-nitzschia_sp. (114.88) (53.44)	Fragilariopsis uc (33.77) (31.65)
9	Mediophyceae uc (15.93) (12.52)	Mediophyceae uc (9.16) (31.54)	Fragilariopsis_sublineata (39.73) (15.45)	Raphid-pennate uc (44.32) (20.62)	Thalassiosira_sp. (12.75) (11.95)
8	Actinocyclus_curvatulus (14.8) (11.64)	Chaetoceros uc (4.29) (14.77)	Chaetoceros_danicus (31.4) (12.21)	Thalassiosira_sp. (23.49) (10.93)	Raphid-pennate uc (12.46) (11.68)
7	Minidiscus_trioculatus (11.77) (9.26)	nan (0) (0.0)	Chaetoceros_debilis_1 (29.21) (11.36)	Pseudo-nitzschia uc (19.0) (8.84)	Chaetoceros_brevis_3 (12.08) (11.32)
6	Pseudo-nitzschia uc (8.01) (6.3)	nan (0) (0.0)	Rhizosolenia_imbricata_var_shrubsolei (29.1) (11.32)	Chaetoceros uc (9.51) (4.42)	Pseudo-nitzschia_delicatissima (11.69) (10.96)
5	Raphid-pennate uc_sp. (4.87) (3.83)	nan (0) (0.0)	Eucampia_sp. (18.72) (7.28)	Rhizosolenia_formosa (3.76) (1.75)	Mediophyceae uc_sp. (9.07) (8.5)
4	Thalassiosira_sp. (3.95) (3.11)	nan (0) (0.0)	Chaetoceros_rostratus (6.97) (2.71)	nan (0) (0.0)	Cylindrotheca_closterium (4.96) (4.65)
3	Thalassiosira_antarctica (3.56) (2.8)	nan (0) (0.0)	Fragilariopsis_cylindrus (6.0) (2.33)	nan (0) (0.0)	Chaetoceros_dichaeta (4.41) (4.13)
2	Chaetoceros_gelidus (2.54) (2.0)	nan (0) (0.0)	Melosira_arctica (5.54) (2.16)	nan (0) (0.0)	Rhizosolenia_imbricata (2.88) (2.7)
1	nan (0) (0.0)	nan (0) (0.0)	nan (0) (0.0)	nan (0) (0.0)	Corethron_inerme (2.62) (2.46)
	F-01 (LL)	F-02 (LL)	F-03 (LL)	F-04 (LL)	F-05 (NA)
10	Leptocylindrus_minimus (2.54) (60.36)	Fragilariopsis_cylindrus (17.72) (30.59)	Chaetoceros_sp. (8.17) (50.38)	Bacillaria_paxillifer (1.88) (100.0)	Chaetoceros_debilis_1 (21.76) (40.91)
9	Stauroneis uc (1.67) (39.64)	Navicula_sp. (15.61) (26.95)	Melosira_arctica (6.11) (37.64)	nan (0) (0.0)	Tabularia_tabulata (12.22) (22.98)
8	nan (0) (0.0)	Naviculales_sp. (10.81) (18.67)	Conticribra_weissflogii (1.94) (11.98)	nan (0) (0.0)	Raphid-pennate uc_sp. (9.74) (18.3)
7	nan (0) (0.0)	Navicula uc (7.91) (13.65)	nan (0) (0.0)	nan (0) (0.0)	Araphid-pennate uc (5.93) (11.14)
6	nan (0) (0.0)	Thalassiosira_hispida (3.49) (6.02)	nan (0) (0.0)	nan (0) (0.0)	Mediophyceae uc (3.55) (6.67)
5	nan (0) (0.0)	Fragilariopsis_sublineata (2.38) (4.12)	nan (0) (0.0)	nan (0) (0.0)	nan (0) (0.0)
4	nan (0) (0.0)	nan (0) (0.0)	nan (0) (0.0)	nan (0) (0.0)	nan (0) (0.0)
3	nan (0) (0.0)	nan (0) (0.0)	nan (0) (0.0)	nan (0) (0.0)	nan (0) (0.0)
2	nan (0) (0.0)	nan (0) (0.0)	nan (0) (0.0)	nan (0) (0.0)	nan (0) (0.0)
1	nan (0) (0.0)	nan (0) (0.0)	nan (0) (0.0)	nan (0) (0.0)	nan (0) (0.0)
	F-06 (HL)	F-07 (NA)	F-08 (HL)	F-09 (NA)	F-10 (HL)
10	Grammonema_striatula (71.1) (26.09)	Thalassiosira_sp. (33.67) (41.0)	Thalassiosira uc (98.57) (27.64)	nan (0) (0.0)	Pseudo-nitzschia_sp. (61.56) (38.27)
9	Synedra_hyperborea (24.8) (9.1)	Raphid-pennate uc (33.19) (40.41)	Fragilariopsis uc (45.12) (12.65)	nan (0) (0.0)	Thalassiosira_sp. (21.4) (13.31)
8	Chaetoceros_neogracilis (24.28) (8.91)	Rhizosolenia_formosa (6.3) (7.67)	Fragilariopsis_sublineata (41.9) (11.75)	nan (0) (0.0)	Rhizosolenia_imbricata_var_shrubsolei (17.87) (11.11)
7	Raphid-pennate uc (19.08) (7.0)	Rhizosolenia_imbricata (3.37) (4.1)	Pseudo-nitzschia_sp. (36.9) (10.34)	nan (0) (0.0)	Actinocyclus_curvatulus (14.65) (9.1)
6	Odontella_aurita (17.48) (6.42)	Araphid-pennate uc (3.33) (4.05)	Chaetoceros_danicus (25.49) (7.15)	nan (0) (0.0)	Chaetoceros_brevis_3 (11.37) (7.07)
5	Minidiscus_trioculatus (16.87) (6.19)	Navicula_sp. (2.27) (2.77)	Mediophyceae uc (23.08) (6.47)	nan (0) (0.0)	Fragilariopsis_cylindrus (9.0) (5.6)
4	Nitzschia_sp. (14.76) (5.42)	nan (0) (0.0)	Bacillariophyta uc uc (18.55) (5.2)	nan (0) (0.0)	Raphid-pennate uc (6.74) (4.19)
3	Chaetoceros_socialis (13.61) (4.99)	nan (0) (0.0)	Chaetoceros uc (12.3) (3.45)	nan (0) (0.0)	Cylindrotheca_closterium (6.38) (3.97)
2	Bacillaria_paxillifer (10.22) (3.75)	nan (0) (0.0)	Eucampia_sp. (12.1) (3.39)	nan (0) (0.0)	Pseudo-nitzschia uc (5.24) (3.26)
1	Navicula_sp. (10.0) (3.67)	nan (0) (0.0)	Thalassiosira_sp. (8.23) (2.31)	nan (0) (0.0)	Corethron_hystrix (3.59) (2.23)
