# Supplementary material for: Sea-ice melt determines seasonal phytoplankton dynamics and delimits the habitat of temperate Atlantic taxa as the Arctic Ocean atlantifies
Source: ISME Commun. 2024 Feb 27;4(1):ycae027. doi: 10.1093/ismeco/ycae027 (PMC10955684; doi:10.1093/ismeco/ycae027)
Supplement: TableS5_ycae027 [file tables5_ycae027.xlsx]

## Sheet: Tabelle1
Name	Value	% shared ASV	% specific ASV
Number of shared ASVs	583
Number of ASVs with non Zero Abundance	559
Number of MWR ASVs	94	0.161235	0.583851
Number of MLR ASVs	67	0.114923	0.416149
		STD
q(F42017)	1.23456
q(HG2017)	2.13805
q(F42018)	0.602536
q(HG2018)	0.265331
median(p(F42017,HG-IV2017))	0.92459	0.569175
median(p(F42018,HG-IV2018))	1.77475	5.31748
median(t(F42017,HG-IV2017))	1.43177	4.37981
median(t(F42018,HG-IV2018))	0.638202	0.391033
	D	p-value
p(F42017,HG-IV2017) vs t(F42017,HG-IV2017) Kolmogorov-Smirnov test (two sided)	0.356304	6.25266e-05
p(F42017,HG-IV2017) vs t(F42017,HG-IV2017) Kolmogorov-Smirnov test (H_0 greater)	0.356304	3.12633e-05
p(F42018,HG-IV2018) vs t(F42018,HG-IV2018) Kolmogorov-Smirnov test (two sided)	0.659257	1.37668e-14
p(F42018,HG-IV2018) vs t(F42018,HG-IV2018) Kolmogorov-Smirnov test (H_0 less)	0.659257	1.36557e-14
F4_2017_MWR_HP (polar)	0.92459
F4_2018_MWR_HP	0.456493
HG_2017_MWR_HP	1
HG_2018_MWR_HP	0.314979
F4_2017_MLR_HP (atlant)	0.669664
F4_2018_MLR_HP	0.757619
HG_2017_MLR_HP	0.467717
HG_2018_MLR_HP	1.18711
quotient_of_mean_of_hg18_to_hg17	2.53811
p(F42018,HG-IV2018) larger t(F42018,HG-IV2018)	2.78086
t(F42017,HG-IV2017) larger p(F42017,HG-IV2017)	1.54855
